# Supplementary material for: Toll-Like Receptor 4 Protects Against Clostridium perfringens Infection in Mice
Source: Front Cell Infect Microbiol. 2021 Mar 8;11:633440. doi: 10.3389/fcimb.2021.633440 (PMC7982660; doi:10.3389/fcimb.2021.633440)
Supplement: Supplementary file 1 [file Table_1.xlsx]

## Sheet: Sheet1
Gene Accession	Gene name	Gene Description	Fold change (Cp-infected / Uninfected)	P-value
NM_010499	Ier2	immediate early response 2	31.25	0.0101
NM_007913	Egr1	early growth response 1	27.7778	0.01282
NM_010234	Fos	FBJ osteosarcoma oncogene	22.2222	0.00722
NM_001281852	S100a9	S100 calcium binding protein A9 (calgranulin B)	18.5185	0.04362
NM_007570	Btg2	B cell translocation gene 2, anti-proliferative	14.9254	0.021
NM_008361	Il1b	interleukin 1 beta	13.8889	0.04362
NM_009140	Cxcl2	chemokine (C-X-C motif) ligand 2	12.1951	0.01998
NM_027715	Otud1	OTU domain containing 1	10.5263	0.00641
NM_013642	Dusp1	dual specificity phosphatase 1	9.52381	0.00384
NM_010516	Cyr61	cysteine rich protein 61	9.25926	0.04098
NM_001109914	Apold1	apolipoprotein L domain containing 1	8.33333	0.02613
NM_133753	Errfi1	ERBB receptor feedback inhibitor 1	7.75194	0.02468
NM_008176	Cxcl1	chemokine (C-X-C motif) ligand 1	6.80272	0.04577
NM_001139509	Nr4a2	nuclear receptor subfamily 4, group A, member 2	5.12821	0.03576
NM_181390	Mustn1	musculoskeletal, embryonic nuclear protein 1	5.02513	0.04492
NM_153287	Csrnp1	cysteine-serine-rich nuclear protein 1	4.6729	0.04041
NM_026929	Chac1	ChaC, cation transport regulator 1	4.44444	0.00596
NM_010415	Hbegf	heparin-binding EGF-like growth factor	4.42478	0.02828
NM_011817	Gadd45g	growth arrest and DNA-damage-inducible 45 gamma	4.20168	0.0451
NM_029083	Ddit4	DNA-damage-inducible transcript 4	4.16667	0.01088
NM_001252651	Csf3r	colony stimulating factor 3 receptor (granulocyte)	4.16667	0.04414
NM_001164357	Slc25a25	solute carrier family 25 (mitochondrial carrier, phosphate carrier), member 25	4.09836	0.00027
NM_010500	Ier5	immediate early response 5	4.06504	0.04844
NM_017466	Ccrl2	chemokine (C-C motif) receptor-like 2	3.67647	0.00342
NM_010591	Jun	jun proto-oncogene	3.50877	0.01813
NM_008871	Serpine1	serine (or cysteine) peptidase inhibitor, clade E, member 1	3.48432	0.03622
NM_021406	Trem1	triggering receptor expressed on myeloid cells 1	2.97619	0.02367
NM_144549	Trib1	tribbles homolog 1 (Drosophila)	2.96736	0.01376
NM_010444	Nr4a1	nuclear receptor subfamily 4, group A, member 1	2.96736	0.03078
NM_001029841	Sla	src-like adaptor	2.94985	0.04501
NM_178149	Pik3ip1	phosphoinositide-3-kinase interacting protein 1	2.94118	0.01454
NM_001042591	Arrdc3	arrestin domain containing 3	2.84091	0.00379
NM_007420	Adrb2	adrenergic receptor, beta 2	2.78552	0.04206
NM_001289471	Klf10	Kruppel-like factor 10	2.69542	0.03107
NM_001166580	8430408G22Rik	RIKEN cDNA 8430408G22 gene	2.68097	0.04431
NM_153511	Il1f9	interleukin 1 family, member 9	2.65252	0.03484
NM_007536	Bcl2a1d	B cell leukemia/lymphoma 2 related protein A1d	2.63852	0.00086
NM_009912	Ccr1	chemokine (C-C motif) receptor 1	2.48139	0.04157
NM_172142	Nfkbid	nuclear factor of kappa light polypeptide gene enhancer in B cells inhibitor, delta	2.40385	0.04419
NM_010276	Gem	GTP binding protein (gene overexpressed in skeletal muscle)	2.29885	0.04458
NM_010831	Sik1	salt inducible kinase 1	2.27273	0.04487
NM_031189	Myog	myogenin	2.25734	0.01631
NM_015786	Hist1h1c	histone cluster 1, H1c	2.15983	0.00944
NM_001161845	Sgk1	serum/glucocorticoid regulated kinase 1	2.15983	0.03934
NM_010877	Ncf2	neutrophil cytosolic factor 2	2.08333	0.0327
NM_013599	Mmp9	matrix metallopeptidase 9	2.04918	0.02272
NM_009464	Ucp3	uncoupling protein 3 (mitochondrial, proton carrier)	2.03666	0.01149
NM_027485	Med26	mediator complex subunit 26	2.00803	0.00793
NM_019427	Epb41l4b	erythrocyte membrane protein band 4.1 like 4b	1.98807	0.00515
NM_001145360	Gm9047	predicted gene 9047	1.9802	0.01706
NM_001007596	Rtn1	reticulon 1	1.9802	0.03857
NM_027975	Fam83d	family with sequence similarity 83, member D	1.97628	0.01575
NM_001205052	Jdp2	Jun dimerization protein 2	1.97628	0.02604
NM_207566	Olfr1173	olfactory receptor 1173	1.9685	0.04519
NM_008230	Hdc	histidine decarboxylase	1.94175	0.04256
NM_013505	Dsc2	desmocollin 2	1.93798	0.04989
NM_144879	Vash2	vasohibin 2	1.93424	0.04985
NM_172409	Fmnl2	formin-like 2	1.9305	0.04348
NM_183039	Defb40	defensin beta 40	1.91571	0.04954
NM_173869	Stfa2l1	stefin A2 like 1	1.91205	0.02328
NM_001033131	Krtdap	keratinocyte differentiation associated protein	1.9084	0.02702
NR_038059	1700110I01Rik	RIKEN cDNA 1700110I01 gene	1.90476	0.01935
NM_001287738	Cebpb	CCAAT/enhancer binding protein (C/EBP), beta	1.87617	0.04886
NM_001164058	Prl7a1	prolactin family 7, subfamily a, member 1	1.87617	0.01026
NM_178894	AA792892	expressed sequence AA792892	1.87266	0.00105
NM_001014974	Ttll4	tubulin tyrosine ligase-like family, member 4	1.85874	0.01537
NM_146119	Fam129b	family with sequence similarity 129, member B	1.83824	0.02554
NM_001289917	Rora	RAR-related orphan receptor alpha	1.83824	0.00875
NM_001177705	Homez	homeodomain leucine zipper-encoding gene	1.83824	0.04297
NM_001005570	Olfr707	olfactory receptor 707	1.83824	0.00093
XM_003688883.1	Gm9631	PREDICTED: predicted gene 9631 (Gm9631), mRNA.	1.80832	0.01356
NM_009084	Rpl37a	ribosomal protein L37a	1.80505	0.04282
NM_001039090	Skil	SKI-like	1.8018	0.01617
NM_177859	Aknad1	AKNA domain containing 1	1.79856	0.00758
NM_009296	Supt4a	suppressor of Ty 4A	1.79856	0.00404
NM_010153	Erbb3	v-erb-b2 erythroblastic leukemia viral oncogene homolog 3 (avian)	1.78571	0.01036
NM_027564	4921507P07Rik	RIKEN cDNA 4921507P07 gene	1.78253	0.0021
NM_009925	Col10a1	collagen, type X, alpha 1	1.78253	0.02912
NM_007804	Cux2	cut-like homeobox 2	1.7762	0.01527
NM_203320	Cxcl3	chemokine (C-X-C motif) ligand 3	1.76678	0.02442
NM_013737	Pla2g7	phospholipase A2, group VII (platelet-activating factor acetylhydrolase, plasma)	1.76367	0.02224
NM_028037	Acad10	acyl-Coenzyme A dehydrogenase family, member 10	1.76056	0.01578
NM_020507	Tob2	transducer of ERBB2, 2	1.76056	0.01038
NM_023739	Nfx1	nuclear transcription factor, X-box binding 1	1.7452	0.00619
NM_007534	Bcl2a1b	B cell leukemia/lymphoma 2 related protein A1b	1.74216	0.00736
NM_146619	Olfr303	olfactory receptor 303	1.73611	0.01855
NM_026964	Ccdc124	coiled-coil domain containing 124	1.73611	0.02745
NM_001105156	Vmn2r49	vomeronasal 2, receptor 49	1.73611	0.01391
NM_001033473	Odf3l2	outer dense fiber of sperm tails 3-like 2	1.73611	0.02788
NM_001033210	Pls1	plastin 1 (I-isoform)	1.7331	0.03008
NM_021478	Tulp1	tubby like protein 1	1.72117	0.01918
NM_001159367	Per1	period circadian clock 1	1.72117	0.01136
ENSMUST00000105017	Gm21951	predicted gene, 21951	1.72117	0.02587
NM_177388	Slc41a2	solute carrier family 41, member 2	1.70358	0.041
NM_001011846	Olfr517	olfactory receptor 517	1.70068	0.00506
NM_146188	Kctd15	potassium channel tetramerisation domain containing 15	1.69492	0.04689
XM_001476757.1	Gm10144	PREDICTED: predicted pseudogene 10144 (Gm10144), mRNA.	1.6835	0.02815
NM_001252330	Slc6a15	solute carrier family 6 (neurotransmitter transporter), member 15	1.6835	0.01539
NM_001080981	Ddx23	DEAD (Asp-Glu-Ala-Asp) box polypeptide 23	1.67785	0.04245
NM_001002005	Panx2	pannexin 2	1.66667	0.00604
NM_134005	Enpp3	ectonucleotide pyrophosphatase/phosphodiesterase 3	1.66389	0.00222
NM_009763	Bst1	bone marrow stromal cell antigen 1	1.66113	0.03998
NM_011029	Rpsa	ribosomal protein SA	1.65289	0.02741
NR_027899	Hoxd3os1	homeobox D3, opposite strand 1	1.64745	0.03432
NM_178208	Hist1h4c	histone cluster 1, H4c	1.64745	0.03365
NM_146077	Trim31	tripartite motif-containing 31	1.64745	0.01755
NM_145836	Irf2bpl	interferon regulatory factor 2 binding protein-like	1.64474	0.00387
NM_153155	C1ql3	C1q-like 3	1.64204	0.03745
NM_009561	Zfp61	zinc finger protein 61	1.63666	0.03993
NM_011683	Vmn1r51	vomeronasal 1 receptor 51	1.63399	0.00879
NM_021542	Kcnk5	potassium channel, subfamily K, member 5	1.62866	0.00436
NM_018801	Syt7	synaptotagmin VII	1.62602	0.0218
NM_001126330	Trp73	transformation related protein 73	1.62602	0.04111
NM_028770	Krt80	keratin 80	1.61551	0.01893
NM_009427	Tob1	transducer of ErbB-2.1	1.61551	0.01868
NM_011438	Sox12	SRY (sex determining region Y)-box 12	1.6129	0.02976
NM_011018	Sqstm1	sequestosome 1	1.60772	0.00268
NM_001033399	Gfod1	glucose-fructose oxidoreductase domain containing 1	1.60514	0.03209
NM_026965	Comtd1	catechol-O-methyltransferase domain containing 1	1.6	0.00073
NM_027978	Coq2	coenzyme Q2 homolog, prenyltransferase (yeast)	1.59744	0.00657
NM_010079	Dsg1a	desmoglein 1 alpha	1.58983	0.01993
NM_001102582	Vmn2r18	vomeronasal 2, receptor 18	1.58983	0.02751
ENSMUST00000167839	Gm3127	predicted gene 3127 [Source:MGI Symbol;Acc:MGI:3781303]	1.58983	0.03708
NM_011475	Sprr2i	small proline-rich protein 2I	1.5873	0.02317
NM_026517	Rpl22l1	ribosomal protein L22 like 1	1.58479	0.04366
NM_177260	Tmem154	transmembrane protein 154	1.58228	0.0449
NM_001159317	Il1rap	interleukin 1 receptor accessory protein	1.58228	0.03268
NM_011310	S100a3	S100 calcium binding protein A3	1.57729	0.03223
NM_009542	Zfp101	zinc finger protein 101	1.57729	0.02796
NM_001162485	Arrdc1	arrestin domain containing 1	1.57729	0.00066
NM_001136079	Ptger4	prostaglandin E receptor 4 (subtype EP4)	1.57233	0.03784
NM_170669	Rps15a	ribosomal protein S15A	1.56986	0.03497
NM_145606	Chmp1a	charged multivesicular body protein 1A	1.56986	0.02106
NM_001105186	Vmn2r73	vomeronasal 2, receptor 73	1.56986	0.04732
NM_001100181	Cyp4a32	cytochrome P450, family 4, subfamily a, polypeptide 32	1.56495	0.04637
NM_001081165	Fam26d	family with sequence similarity 26, member D	1.56495	0.03247
NM_133203	Klra17	killer cell lectin-like receptor, subfamily A, member 17	1.5625	0.00098
NM_011712	Wbp5	WW domain binding protein 5	1.5625	0.01314
NM_146653	Olfr435	olfactory receptor 435	1.56006	0.01048
NM_023209	Pbk	PDZ binding kinase	1.56006	0.04179
NM_001113391	Cd247	CD247 antigen	1.56006	0.01328
NM_001033865	Rps27a	ribosomal protein S27A	1.56006	0.0311
NM_001004761	Gpr158	G protein-coupled receptor 158	1.55763	0.04659
NM_152824	Rbm17	RNA binding motif protein 17	1.5528	0.03763
NM_011971	Psmb3	proteasome (prosome, macropain) subunit, beta type 3	1.55039	0.04974
NM_001109971	Sec61g	SEC61, gamma subunit	1.55039	0.04524
NM_053217	Ifit1bl2	interferon induced protein with tetratricopeptide repeats 1B like 2	1.54799	0.03714
ENSMUST00000057110	Eif3j2	eukaryotic translation initiation factor 3, subunit J2	1.54799	0.00155
NR_073038	Gm21276	predicted gene, 21276	1.5456	0.00652
NM_172518	Fbxo42	F-box protein 42	1.5456	0.02893
ENSMUST00000112511	Lipo4	lipase, member O4	1.5456	0.00395
NM_177759	Ccdc60	coiled-coil domain containing 60	1.54321	0.02975
NM_016844	Rps28	ribosomal protein S28	1.54083	0.03854
NM_001289606	Brd8	bromodomain containing 8	1.54083	0.00508
NM_172514	Tmem71	transmembrane protein 71	1.53846	0.02632
uc008pcc.1	Larp1b	La ribonucleoprotein domain family, member 1B	1.5361	0.02771
NM_001128103	Ano3	anoctamin 3	1.5361	0.0216
NM_001001792	Zfp239	zinc finger protein 239	1.5361	0.04398
ENSMUST00000179612	Gm21900	predicted gene, 21900 [Source:MGI Symbol;Acc:MGI:5434064]	1.5361	0.04058
ENSMUST00000165345	Gm17521	predicted gene, 17521 [Source:MGI Symbol;Acc:MGI:4937155]	1.5361	0.00452
NM_207153	Olfr325	olfactory receptor 325	1.53374	0.02353
NM_173789	Helt	helt bHLH transcription factor	1.52905	0.00583
NM_001204973	Brd2	bromodomain containing 2	1.52672	0.00884
NM_023186	Chia1	chitinase, acidic 1	1.52207	0.00238
NM_029394	Snx24	sorting nexing 24	1.51976	0.04506
NM_001177464	Zfp516	zinc finger protein 516	1.51976	0.04596
NM_153510	Pilra	paired immunoglobin-like type 2 receptor alpha	1.51057	0.03654
NM_024270	Stard3nl	STARD3 N-terminal like	1.51057	0.03717
NM_009093	Rps29	ribosomal protein S29	1.51057	0.01092
NM_172787	L3mbtl3	l(3)mbt-like 3 (Drosophila)	1.50602	0.00036
NM_028005	Borcs6	BLOC-1 related complex subunit 6	1.50602	0.00302
NM_008813	Enpp1	ectonucleotide pyrophosphatase/phosphodiesterase 1	1.50602	0.00316
NM_013707	Krtap14	keratin associated protein 14	1.50376	0.03441
NM_001162878	Fam183b	family with sequence similarity 183, member B	1.50376	0.03588
NR_073014	A930016O22Rik	RIKEN cDNA A930016O22 gene	1.5015	0.02565
NM_147059	Olfr668	olfactory receptor 668	1.5015	0.02287
NM_028394	Hspb11	heat shock protein family B (small), member 11	1.5015	0.0103
NM_016792	Txnl1	thioredoxin-like 1	1.5015	0.03435
NM_010173	Faah	fatty acid amide hydrolase	1.49925	0.02013
NM_177670	Tmem69	transmembrane protein 69	0.665779	0.0193
NM_001195003	Kat7	K(lysine) acetyltransferase 7	0.661376	0.01104
NM_001113412	Fggy	FGGY carbohydrate kinase domain containing	0.658328	0.00298
NM_178719	Mief1	mitochondrial elongation factor 1	0.656168	0.02981
NM_172543	Fam117a	family with sequence similarity 117, member A	0.655738	0.02454
NM_001285806	Adrbk2	adrenergic receptor kinase, beta 2	0.655738	0.01928
NM_026010	Lipt2	lipoyl(octanoyl) transferase 2 (putative)	0.655308	0.0218
NM_146272	Olfr930	olfactory receptor 930	0.654879	0.03292
NM_001193309	Morc4	microrchidia 4	0.652742	0.03055
NM_001290012	Pemt	phosphatidylethanolamine N-methyltransferase	0.65189	0.01163
NM_001290011	Pemt	phosphatidylethanolamine N-methyltransferase	0.651466	0.00862
uc008slm.1	Ccl19	chemokine (C-C motif) ligand 19	0.650618	0.03648
NM_001099328	Zfp831	zinc finger protein 831	0.649351	0.00751
NM_001277273	Fancl	Fanconi anemia, complementation group L	0.648088	0.04978
NM_025373	1110008L16Rik	RIKEN cDNA 1110008L16 gene	0.646831	0.00954
NM_013557	Eif2ak1	eukaryotic translation initiation factor 2 alpha kinase 1	0.645995	0.02772
NM_001110350	Sin3a	transcriptional regulator, SIN3A (yeast)	0.645161	0.03901
NM_001114140	Tcf20	transcription factor 20	0.644745	0.02065
NM_033320	Glce	glucuronyl C5-epimerase	0.64433	0.03586
NM_010108	Efna3	ephrin A3	0.643501	0.0247
NM_001139511	Raly	hnRNP-associated with lethal yellow	0.639795	0.0019
NM_054081	Mta1	metastasis associated 1	0.638978	0.01576
NM_030234	Wdr76	WD repeat domain 76	0.638162	0.0262
NM_001101501	Gm15104	predicted gene 15104	0.638162	0.02034
NM_001024142	Fbxo10	F-box protein 10	0.636943	0.00761
NM_001146057	Acot7	acyl-CoA thioesterase 7	0.635728	0.03204
NM_001253755	Tdrd3	tudor domain containing 3	0.635324	0.03121
NM_001004363	Nuak1	NUAK family, SNF1-like kinase, 1	0.634921	0.04191
NM_146373	Olfr1253	olfactory receptor 1253	0.634115	0.01821
NM_146261	Fam199x	family with sequence similarity 199, X-linked	0.634115	0.04177
NM_146301	Olfr1475	olfactory receptor 1475	0.631712	0.0491
NM_019873	Fkbpl	FK506 binding protein-like	0.631313	0.01257
NM_145928	Tspan14	tetraspanin 14	0.625782	0.00846
NM_028615	Dppa2	developmental pluripotency associated 2	0.62461	0.01351
NM_001004174	AA467197	expressed sequence AA467197	0.62383	0.038
NM_033072	Mbd6	methyl-CpG binding domain protein 6	0.622665	0.03504
NM_001110779	Gm7714	predicted gene 7714	0.617284	0.03895
NM_001039478	Lrif1	ligand dependent nuclear receptor interacting factor 1	0.616143	0.02125
NM_019800	Acp6	acid phosphatase 6, lysophosphatidic	0.611247	0.0242
NM_134164	Syt12	synaptotagmin XII	0.609013	0.02857
NM_009424	Traf6	TNF receptor-associated factor 6	0.608273	0.03363
NM_022305	B4galt1	UDP-Gal:betaGlcNAc beta 1,4- galactosyltransferase, polypeptide 1	0.607903	0.02356
NM_015777	Igbp1b	immunoglobulin (CD79A) binding protein 1b	0.602047	0.01227
NM_027532	Anapc15	anaphase prompoting complex C subunit 15	0.601323	0.04556
NM_001042727	Rarg	retinoic acid receptor, gamma	0.59952	0.04844
NM_007892	E2f5	E2F transcription factor 5	0.594884	0.01175
NM_024452	Luzp1	leucine zipper protein 1	0.591366	0.04834
NM_010049	Dhfr	dihydrofolate reductase	0.590667	0.01459
NM_001145888	Zfat	zinc finger and AT hook domain containing	0.589275	0.03747
NM_173741	Wdr24	WD repeat domain 24	0.585138	0.02053
NM_001199275	Tnip1	TNFAIP3 interacting protein 1	0.582072	0.0186
NM_145369	Wfdc5	WAP four-disulfide core domain 5	0.58072	0.01457
NM_145591	Zfp958	zinc finger protein 958	0.580046	0.01639
NM_028657	Mfsd12	major facilitator superfamily domain containing 12	0.576037	0.00799
NM_001205156	Yipf1	Yip1 domain family, member 1	0.571755	0.01423
NM_028604	Trmt11	tRNA methyltransferase 11	0.569801	0.04878
NM_207278	Tigd4	tigger transposable element derived 4	0.565611	0.0295
NM_029447	Nln	neurolysin (metallopeptidase M3 family)	0.564972	0.0119
NM_021511	Rrs1	RRS1 ribosome biogenesis regulator homolog (S. cerevisiae)	0.564653	0.0459
NM_001160129_2	LOC100040786	similar to Ssty2 protein (LOC100040786), mRNA.	0.564334	0.03714
NM_001160129	Gm20852	predicted gene, 20852	0.564334	0.03714
ENSMUST00000178761	Gm20852	predicted gene, 20852	0.564334	0.03714
NM_001030307	Dkc1	dyskeratosis congenita 1, dyskerin	0.562114	0.01277
ENSMUST00000179544	Gm21954	predicted gene, 21954 [Source:MGI Symbol;Acc:MGI:5439423]	0.561482	0.04344
NM_145743	Lace1	lactation elevated 1	0.560852	0.02563
NM_032541	Hamp	hepcidin antimicrobial peptide	0.556483	0.03424
NM_025737	4931417E11Rik	RIKEN cDNA 4931417E11 gene	0.552792	0.00769
NM_001127259	Trp63	transformation related protein 63	0.549753	0.01657
NM_001081304	Atf6	activating transcription factor 6	0.544366	0.00516
NM_001040459	Shroom4	shroom family member 4	0.54407	0.03922
NM_008006	Fgf2	fibroblast growth factor 2	0.534188	0.02537
ENSMUST00000108959	Gm14412	predicted gene 14412 [Source:MGI Symbol;Acc:MGI:3652251]	0.526316	0.04035
NM_009400	Tnfrsf18	tumor necrosis factor receptor superfamily, member 18	0.522193	0.00057
NM_153571	Hscb	HscB iron-sulfur cluster co-chaperone homolog (E. coli)	0.491159	0.01807
NM_011884	Rngtt	RNA guanylyltransferase and 5-phosphatase	0.484966	0.0076
NM_001033324	Zbtb16	zinc finger and BTB domain containing 16	0.473037	0.02334
NM_010022	Dbt	dihydrolipoamide branched chain transacylase E2	0.470367	0.04068
NM_017378	Pcdh12	protocadherin 12	0.459559	0.02727
NM_008555	Masp1	mannan-binding lectin serine peptidase 1	0.440529	0.00317
NM_183220	Accs	1-aminocyclopropane-1-carboxylate synthase (non-functional)	0.432526	0.01639
NM_020278	Lgi1	leucine-rich repeat LGI family, member 1	0.377644	0.02428
NM_019440	Irgm2	immunity-related GTPase family M member 2	0.228938	0.02103
