# Supplementary material for: Toll-Like Receptor 4 Protects Against Clostridium perfringens Infection in Mice
Source: Front Cell Infect Microbiol. 2021 Mar 8;11:633440. doi: 10.3389/fcimb.2021.633440 (PMC7982660; doi:10.3389/fcimb.2021.633440)
Supplement: Supplementary file 2 [file Table_2.xlsx]

## Sheet: Sheet1
Gene Accession	Gene name	Gene Description	Fold change	P-value
			(TLR4 Mut / TLR4 WT)
NM_138314	Nme7	NME/NM23 family member 7	13.368	4e-05
NM_001081212	Irs2	insulin receptor substrate 2	8.721	0.00165
NM_029688	Srxn1	sulfiredoxin 1 homolog (S. cerevisiae)	6.43	0.00305
NM_001136056	Cntfr	ciliary neurotrophic factor receptor	5.484	0.00696
NM_198112	Ostn	osteocrin	5.409	0.0233
NM_011125	Pltp	phospholipid transfer protein	5.21	2e-05
NM_011724	Xirp1	xin actin-binding repeat containing 1	5.164	0.00138
NM_144549	Trib1	tribbles homolog 1 (Drosophila)	4.791	0.01735
NM_001161746	Tnfrsf12a	tumor necrosis factor receptor superfamily, member 12a	4.39	0.01708
NM_001024716	Triobp	TRIO and F-actin binding protein	4.222	0.01104
NM_015743	Nr4a3	nuclear receptor subfamily 4, group A, member 3	4.103	0.02812
NM_027060	Btbd9	BTB (POZ) domain containing 9	4.036	0.00282
NM_001081347	Rhobtb1	Rho-related BTB domain containing 1	3.607	0.00068
NM_001168655	Socs2	suppressor of cytokine signaling 2	3.548	0.00203
NM_027715	Otud1	OTU domain containing 1	3.451	0.04443
NM_001122895	Nab2	Ngfi-A binding protein 2	3.306	0.00443
NM_010570	Irs1	insulin receptor substrate 1	3.288	0.01108
NM_013562	Ifrd1	interferon-related developmental regulator 1	3.16	0.01402
NM_001177352	Myc	myelocytomatosis oncogene	3.077	0.04215
NM_011491	Stc2	stanniocalcin 2	3.068	0.00241
NM_026814	Ppp1r27	protein phosphatase 1, regulatory subunit 27	3.01	0.00169
NM_001113560	Glo1	glyoxalase 1	2.884	7e-05
NM_176920	Lrtm1	leucine-rich repeats and transmembrane domains 1	2.817	0.03632
NM_010415	Hbegf	heparin-binding EGF-like growth factor	2.812	0.01922
NM_010090	Dusp2	dual specificity phosphatase 2	2.808	0.00264
NM_001162425	Efna1	ephrin A1	2.807	0.00597
NM_175121	Slc38a2	solute carrier family 38, member 2	2.74	0.00669
NM_001287172	Alpl	alkaline phosphatase, liver/bone/kidney	2.737	0.01321
NM_009950	Cradd	CASP2 and RIPK1 domain containing adaptor with death domain	2.704	0.00311
NM_001005858	Ifit3b	interferon-induced protein with tetratricopeptide repeats 3B	2.697	0.0179
NM_008904	Ppargc1a	peroxisome proliferative activated receptor, gamma, coactivator 1 alpha	2.662	0.02878
NM_001166629	Dynlt1a	dynein light chain Tctex-type 1A	2.642	1e-05
NM_025757	Gid4	GID complex subunit 4, VID24 homolog (S. cerevisiae)	2.618	0.01382
NM_178892	Tiparp	TCDD-inducible poly(ADP-ribose) polymerase	2.604	0.02053
NM_013803	Casr	calcium-sensing receptor	2.556	0.00743
NM_001271730	Xbp1	X-box binding protein 1	2.55	0.00355
NM_198292	Tex2	testis expressed gene 2	2.503	0.03351
NM_138953	Ell2	elongation factor RNA polymerase II 2	2.483	0.01967
NM_009342	Dynlt1b	dynein light chain Tctex-type 1B	2.475	0.00054
NM_001252468	Bag6	BCL2-associated athanogene 6	2.465	0.04069
NM_001166630	Dynlt1c	dynein light chain Tctex-type 1C	2.366	0.00032
NM_001142963	Gm10778	predicted gene 10778	2.361	0.01816
uc007gjh.1	Gm10778	predicted gene 10778	2.361	0.01816
NM_025926	Dnajb4	DnaJ (Hsp40) homolog, subfamily B, member 4	2.352	0.00064
NM_001166627	Dynlt1f	dynein light chain Tctex-type 1F	2.352	0.00027
NM_178607	Rnf24	ring finger protein 24	2.313	0.03809
NM_001289630	Mgme1	mitochondrial genome maintainance exonuclease 1	2.311	0.00483
NM_001040459	Shroom4	shroom family member 4	2.292	0.01084
NM_198027	Alkbh6	alkB, alkylation repair homolog 6 (E. coli)	2.277	0.00181
NM_029976	Cdkn2aipnl	CDKN2A interacting protein N-terminal like	2.261	0.04696
NM_010866	Myod1	myogenic differentiation 1	2.218	0.0153
NM_001172099	Cuedc1	CUE domain containing 1	2.216	0.0324
NM_177331	Gen1	Gen homolog 1, endonuclease (Drosophila)	2.194	0.03213
NM_008209	Mr1	major histocompatibility complex, class I-related	2.185	0.03223
NM_013636	Ppp1cc	protein phosphatase 1, catalytic subunit, gamma isoform	2.155	0.01447
NM_009744	Bcl6	B cell leukemia/lymphoma 6	2.126	0.03519
NM_025382	Tmem57	transmembrane protein 57	2.119	0.00144
XM_003688852.1	Gm10674	PREDICTED: predicted gene 10674 (Gm10674), mRNA.	2.11	0.00818
NM_001111021	Runx1	runt related transcription factor 1	2.109	0.01131
NM_010591	Jun	jun proto-oncogene	2.063	0.03571
NM_001276684	Arc	activity regulated cytoskeletal-associated protein	2.062	0.02138
NM_001289514	Tbc1d1	TBC1 domain family, member 1	2.062	0.03397
NM_001177841	Otub2	OTU domain, ubiquitin aldehyde binding 2	2.059	0.00657
NR_030708	6820431F20Rik	cadherin 11 pseudogene	2.057	0.02757
NM_008715	Ints6	integrator complex subunit 6	2.049	0.03514
NM_001001602	Dab2ip	disabled 2 interacting protein	2.048	0.00509
NM_023055	Slc9a3r2	solute carrier family 9 (sodium/hydrogen exchanger), member 3 regulator 2	2.045	0.03648
NM_016795	Srpk1	serine/arginine-rich protein specific kinase 1	2.045	0.04119
NM_010418	Herc2	hect (homologous to the E6-AP (UBE3A) carboxyl terminus) domain and RCC1 (CHC1)-like domain (RLD) 2	2.036	0.04123
NM_001145827	Stk40	serine/threonine kinase 40	2.01	0.00251
NM_001122738	Kansl1l	KAT8 regulatory NSL complex subunit 1-like	2.006	0.02905
NM_030241	Setd8	SET domain containing (lysine methyltransferase) 8	2.006	0.02645
NM_145441	Ubxn2a	UBX domain protein 2A	1.996	0.03791
NM_001033324	Zbtb16	zinc finger and BTB domain containing 16	1.996	0.00937
NM_029879	Rgs7bp	regulator of G-protein signalling 7 binding protein	1.99	0.03618
NM_007440	Alox12	arachidonate 12-lipoxygenase	1.984	0.00108
NM_001205068	Jmjd4	jumonji domain containing 4	1.984	0.00644
ENSMUST00000173439	Zfp141	zinc finger protein 141	1.982	0.02223
NM_177215	Ocrl	oculocerebrorenal syndrome of Lowe	1.976	0.04058
NM_153167	Dcaf10	DDB1 and CUL4 associated factor 10	1.974	0.00753
NR_015513	E130114P18Rik	RIKEN cDNA E130114P18 gene	1.966	0.02072
NM_133806	Uap1	UDP-N-acetylglucosamine pyrophosphorylase 1	1.965	0.01881
NM_030257	Lysmd3	LysM, putative peptidoglycan-binding, domain containing 3	1.964	0.02662
NM_001110310	Snx12	sorting nexin 12	1.958	0.04111
NM_001146211	Mrps10	mitochondrial ribosomal protein S10	1.955	0.01146
NM_013676	Supt5	suppressor of Ty 5	1.954	0.02093
NM_027514	Pvr	poliovirus receptor	1.953	0.01661
XM_620863.5	Gm5927	PREDICTED: predicted gene 5927 (Gm5927), mRNA.	1.945	0.0326
NM_198018	Abr	active BCR-related gene	1.944	0.0201
NM_008961	Pter	phosphotriesterase related	1.943	0.00611
NM_009196	Slc16a1	solute carrier family 16 (monocarboxylic acid transporters), member 1	1.941	0.00962
NR_028428	2610005L07Rik	cadherin 11 pseudogene	1.93	0.03289
NM_013463	Gla	galactosidase, alpha	1.929	0.02617
NM_009010	Rad23a	RAD23a homolog (S. cerevisiae)	1.92	0.01322
NM_026486	Tctn2	tectonic family member 2	1.92	0.01397
NM_001033249	Zfp583	zinc finger protein 583	1.911	0.00062
ENSMUST00000108985	Gm14306	predicted gene 14306 [Source:MGI Symbol;Acc:MGI:3805542]	1.909	0.04507
NM_010093	E2f3	E2F transcription factor 3	1.902	0.01304
NM_001033279	D17Wsu92e	DNA segment, Chr 17, Wayne State University 92, expressed	1.899	0.00869
NM_019874	Dnajb5	DnaJ (Hsp40) homolog, subfamily B, member 5	1.898	0.03228
NM_029096	Rita1	RBPJ interacting and tubulin associated 1	1.896	0.01372
NM_001003950	Rab3ip	RAB3A interacting protein	1.886	0.02584
NM_001111029	Zfp661	zinc finger protein 661	1.881	0.01749
NM_145371	Eif2b1	eukaryotic translation initiation factor 2B, subunit 1 (alpha)	1.88	0.00985
NM_001177980	Pde4b	phosphodiesterase 4B, cAMP specific	1.88	0.00359
NM_172866	Rgp1	RGP1 retrograde golgi transport homolog (S. cerevisiae)	1.876	0.04343
NM_025654	Rdm1	RAD52 motif 1	1.875	0.00676
NM_019936	Cript	cysteine-rich PDZ-binding protein	1.874	0.02171
NM_001135559	Sos2	son of sevenless homolog 2 (Drosophila)	1.866	0.02576
NM_001164074	Tgif1	TGFB-induced factor homeobox 1	1.865	0.01976
NM_028142	Nsun4	NOL1/NOP2/Sun domain family, member 4	1.861	0.04326
NM_001136260	Slc4a4	solute carrier family 4 (anion exchanger), member 4	1.861	0.0211
NM_144916	Tmem150a	transmembrane protein 150A	1.859	0.01869
NM_026272	Narf	nuclear prelamin A recognition factor	1.856	0.04725
NM_001113384	Gnao1	guanine nucleotide binding protein, alpha O	1.851	0.00305
NM_001080818	Cdc14a	CDC14 cell division cycle 14A	1.846	0.03589
NM_029182	Rasd2	RASD family, member 2	1.846	0.04744
NM_145525	Osbpl6	oxysterol binding protein-like 6	1.844	0.01721
NM_028014	Tmem94	transmembrane protein 94	1.835	0.04054
NM_007924	Ell	elongation factor RNA polymerase II	1.833	0.0335
NM_177755	Klhl38	kelch-like 38	1.833	0.01503
NM_025319	0610009B22Rik	RIKEN cDNA 0610009B22 gene	1.828	0.04403
NM_001042623	Phc1	polyhomeotic-like 1 (Drosophila)	1.828	0.00261
NM_001002004	2610507B11Rik	RIKEN cDNA 2610507B11 gene	1.826	0.04195
NM_001037321	Fbxo40	F-box protein 40	1.826	0.03918
NM_176829	4931440F15Rik	RIKEN cDNA 4931440F15 gene	1.817	0.01835
NM_173741	Wdr24	WD repeat domain 24	1.817	0.00497
NM_020506	Xpo4	exportin 4	1.816	0.00012
NM_172546	Cnksr3	Cnksr family member 3	1.815	0.01163
NM_025454	Ing5	inhibitor of growth family, member 5	1.814	0.02381
uc029xvc.1	1700040F15Rik	RIKEN cDNA 1700040F15 gene	1.81	0.04254
NM_175340	Nhlrc1	NHL repeat containing 1	1.81	0.01568
NM_008173	Nr3c1	nuclear receptor subfamily 3, group C, member 1	1.809	0.01117
NM_001205239	Parp6	poly (ADP-ribose) polymerase family, member 6	1.807	0.03109
NM_001282016	P2ry1	purinergic receptor P2Y, G-protein coupled 1	1.805	0.03073
NM_001284189	Homer1	homer homolog 1 (Drosophila)	1.803	0.02616
NM_001139511	Raly	hnRNP-associated with lethal yellow	1.803	0.00376
NM_001242396	Jmjd1c	jumonji domain containing 1C	1.802	0.01504
NM_001160163	Neu2	neuraminidase 2	1.8	0.04338
NM_001271531	Insig2	insulin induced gene 2	1.798	0.03198
NM_001164598	Irf2bp2	interferon regulatory factor 2 binding protein 2	1.794	0.01233
NM_011946	Map3k2	mitogen-activated protein kinase kinase kinase 2	1.793	0.01562
NM_013468	Ankrd1	ankyrin repeat domain 1 (cardiac muscle)	1.792	0.04585
NM_001029895	Ate1	arginyltransferase 1	1.792	0.02989
NM_011284	Rpa2	replication protein A2	1.791	0.00555
NM_027213	Med6	mediator complex subunit 6	1.789	0.04556
NM_145451	Gpx6	glutathione peroxidase 6	1.785	0.04277
NM_010820	Mpdz	multiple PDZ domain protein	1.784	0.02494
NM_145443	L2hgdh	L-2-hydroxyglutarate dehydrogenase	1.777	0.04662
NM_018859	Akr1e1	aldo-keto reductase family 1, member E1	1.775	0.01156
NM_001110208	Akt2	thymoma viral proto-oncogene 2	1.772	0.01771
NR_030719	Gm8979	very large inducible GTPase 1 pseudogene	1.77	0.01202
uc012frt.1	Gm8989	very large inducible GTPase 1 pseudogene	1.77	0.01202
NM_010476	Hsd17b7	hydroxysteroid (17-beta) dehydrogenase 7	1.77	0.02324
NM_028976	Gorasp1	golgi reassembly stacking protein 1	1.769	0.005
NM_001008785	Kbtbd8	kelch repeat and BTB (POZ) domain containing 8	1.767	0.00393
NM_001170858	BC068281	cDNA sequence BC068281	1.766	0.04983
NM_001037127	Musk	muscle, skeletal, receptor tyrosine kinase	1.763	0.03774
NM_001271538	Myh14	myosin, heavy polypeptide 14	1.762	0.04369
NM_133795	Ttc1	tetratricopeptide repeat domain 1	1.762	0.01616
NM_172923	Tmem266	transmembrane protein 266	1.76	0.03652
NM_001039478	Lrif1	ligand dependent nuclear receptor interacting factor 1	1.759	0.00474
NM_153057	Nomo1	nodal modulator 1	1.758	0.03556
NM_027949	Phf7	PHD finger protein 7	1.758	0.01534
NM_008873	Plau	plasminogen activator, urokinase	1.758	0.04968
NM_001253358	Kcnma1	potassium large conductance calcium-activated channel, subfamily M, alpha member 1	1.756	0.0491
NM_026508	Trap1	TNF receptor-associated protein 1	1.755	0.03506
NM_144546	Zfp119a	zinc finger protein 119a	1.755	0.01326
ENSMUST00000105209	Gm5728	predicted gene 5728	1.754	0.02953
NM_001166713	Gm5728	predicted gene 5728	1.754	0.02953
ENSMUST00000177676	Gm21776	predicted gene, 21776 [Source:MGI Symbol;Acc:MGI:5433940]	1.749	0.00142
ENSMUST00000179880	Gm21913	predicted gene, 21913 [Source:MGI Symbol;Acc:MGI:5434077]	1.749	0.00142
NM_001143671	Tmem255b	transmembrane protein 255B	1.749	0.00207
NM_009834	Noct	nocturnin	1.748	0.00926
NM_146261	Fam199x	family with sequence similarity 199, X-linked	1.745	0.04454
NM_008139	Gnaq	guanine nucleotide binding protein, alpha q polypeptide	1.745	0.02655
NM_013528	Gfpt1	glutamine fructose-6-phosphate transaminase 1	1.744	0.02029
NM_030081	Rbsn	rabenosyn, RAB effector	1.741	0.02575
NM_172780	Slc9a6	solute carrier family 9 (sodium/hydrogen exchanger), member 6	1.741	0.03059
NM_054081	Mta1	metastasis associated 1	1.739	0.0004
NM_011947	Map3k3	mitogen-activated protein kinase kinase kinase 3	1.736	0.04524
NM_146122	Dennd1a	DENN/MADD domain containing 1A	1.735	0.00039
NM_011201	Ptpn1	protein tyrosine phosphatase, non-receptor type 1	1.732	0.02783
NM_175136	Rnf122	ring finger protein 122	1.731	0.02631
NM_025826	Acadsb	acyl-Coenzyme A dehydrogenase, short/branched chain	1.73	0.04646
NM_177832	Zfp236	zinc finger protein 236	1.728	0.04061
NM_178936	Tmem56	transmembrane protein 56	1.72	0.01982
NM_001163704	Fbxo6	F-box protein 6	1.719	0.02336
NM_139309	Fktn	fukutin	1.716	0.04654
NM_025729	Tab3	TGF-beta activated kinase 1/MAP3K7 binding protein 3	1.716	0.04278
NM_133747	Fam98a	family with sequence similarity 98, member A	1.713	0.03345
NM_030704	Hspb8	heat shock protein 8	1.713	0.00331
NM_146054	Fermt2	fermitin family homolog 2 (Drosophila)	1.712	0.02454
NM_028771	Ccdc97	coiled-coil domain containing 97	1.711	0.03704
NM_001252458	Prkd2	protein kinase D2	1.711	0.00534
NM_001253755	Tdrd3	tudor domain containing 3	1.706	0.02937
NM_001081094	Znhit6	zinc finger, HIT type 6	1.702	0.04304
NM_001113412	Fggy	FGGY carbohydrate kinase domain containing	1.698	0.01438
NM_020275	Tnfrsf10b	tumor necrosis factor receptor superfamily, member 10b	1.697	0.02545
NM_177921	Pih1h3b	PIH1 domain containing 3B	1.696	0.03696
NM_001251890	Gm38425	predicted gene, 38425	1.69	0.043
NM_198022	Tnrc6c	trinucleotide repeat containing 6C	1.687	0.02122
NM_001085472	Acin1	apoptotic chromatin condensation inducer 1	1.686	0.01992
NM_033604	Rnf111	ring finger 111	1.685	0.03006
NM_027357	Psmd1	proteasome (prosome, macropain) 26S subunit, non-ATPase, 1	1.68	0.03098
NM_008185	Gstt1	glutathione S-transferase, theta 1	1.679	0.04741
NM_028621	Krtap21-1	keratin associated protein 21-1	1.679	0.02847
NM_019682	Dynll1	dynein light chain LC8-type 1	1.678	0.01562
NM_029569	Asb5	ankyrin repeat and SOCs box-containing 5	1.674	0.00076
NM_178907	Mapkapk3	mitogen-activated protein kinase-activated protein kinase 3	1.671	0.00277
NM_001170488	Tprkb	Tp53rk binding protein	1.671	0.01293
NM_001277273	Fancl	Fanconi anemia, complementation group L	1.669	0.03067
NM_025929	2010109I03Rik	RIKEN cDNA 2010109I03 gene	1.668	0.0076
NM_013820	Hk2	hexokinase 2	1.668	0.04458
NM_011305	Rxra	retinoid X receptor alpha	1.666	0.00287
NM_019639	Ubc	ubiquitin C	1.664	0.0244
NM_027764	Rcbtb1	regulator of chromosome condensation (RCC1) and BTB (POZ) domain containing protein 1	1.66	0.03665
NM_011624	Top3b	topoisomerase (DNA) III beta	1.659	0.03675
NM_001145820	Gpd2	glycerol phosphate dehydrogenase 2, mitochondrial	1.653	0.01061
NM_053142	Pcdhb17	protocadherin beta 17	1.652	0.02102
NM_152825	Usp45	ubiquitin specific petidase 45	1.651	0.01235
NM_001252450	Cldnd1	claudin domain containing 1	1.65	0.01199
NM_001288586	Mdm2	transformed mouse 3T3 cell double minute 2	1.649	0.04709
NM_001177812	Wbp1l	WW domain binding protein 1 like	1.647	0.01924
NM_008555	Masp1	mannan-binding lectin serine peptidase 1	1.643	0.00252
NM_021521	Med12	mediator complex subunit 12	1.642	0.01656
NM_001093752	Srsf11	serine/arginine-rich splicing factor 11	1.641	0.03754
NM_001035525	AU040320	expressed sequence AU040320	1.64	0.01857
NM_001110783	Ank1	ankyrin 1, erythroid	1.638	0.01968
NM_001114140	Tcf20	transcription factor 20	1.638	0.03786
NM_025588	Exoc2	exocyst complex component 2	1.636	0.04766
NM_146943	Olfr347	olfactory receptor 347	1.636	0.01386
NM_001145898	BC052040	cDNA sequence BC052040	1.633	0.01653
NM_001085495	Arfgef2	ADP-ribosylation factor guanine nucleotide-exchange factor 2 (brefeldin A-inhibited)	1.631	0.03863
NM_029478	Vmp1	vacuole membrane protein 1	1.63	0.02331
NM_001162921	Zc3h12c	zinc finger CCCH type containing 12C	1.63	0.03794
NM_178930	Gbf1	golgi-specific brefeldin A-resistance factor 1	1.629	0.04578
NM_009171	Shmt1	serine hydroxymethyltransferase 1 (soluble)	1.628	0.00416
NM_001045483	Mapk1ip1	mitogen-activated protein kinase 1 interacting protein 1	1.627	0.04115
NM_001199009	Dcaf11	DDB1 and CUL4 associated factor 11	1.626	0.01011
NM_008183	Gstm2	glutathione S-transferase, mu 2	1.626	0.01506
NM_028787	Slc35f5	solute carrier family 35, member F5	1.625	0.01509
NM_001034851	Fam134b	family with sequence similarity 134, member B	1.623	0.03194
NM_145426	Mfap3	microfibrillar-associated protein 3	1.623	0.0073
NM_016694	Park2	Parkinson disease (autosomal recessive, juvenile) 2, parkin	1.621	0.00234
NM_148930	Rbm5	RNA binding motif protein 5	1.621	0.00087
NM_019800	Acp6	acid phosphatase 6, lysophosphatidic	1.62	0.02754
NR_045911	Gm13031	predicted gene 13031	1.62	0.03517
NM_001039521	Rrn3	RRN3 RNA polymerase I transcription factor homolog (yeast)	1.619	0.04221
NM_001271607	Ackr3	atypical chemokine receptor 3	1.618	0.02795
NM_001033178	Tmem181a	transmembrane protein 181A	1.618	0.00658
NM_145540	Ints3	integrator complex subunit 3	1.617	0.01393
NM_001033929	Thnsl2	threonine synthase-like 2 (bacterial)	1.615	0.03841
NM_001040695	Uevld	UEV and lactate/malate dehyrogenase domains	1.615	0.04783
NM_027722	Nudt4	nudix (nucleoside diphosphate linked moiety X)-type motif 4	1.614	0.00647
NM_029585	Det1	de-etiolated homolog 1 (Arabidopsis)	1.613	0.04909
NM_198861	Lrrc75a	leucine rich repeat containing 75A	1.613	0.00114
NM_001242419	Susd6	sushi domain containing 6	1.613	0.02537
NM_026539	Chd1l	chromodomain helicase DNA binding protein 1-like	1.611	0.03155
NM_024257	Hdhd3	haloacid dehalogenase-like hydrolase domain containing 3	1.607	0.02214
NM_001205391	Atg16l1	autophagy related 16-like 1 (S. cerevisiae)	1.606	0.04336
NM_016686	Vezf1	vascular endothelial zinc finger 1	1.606	0.04347
NM_028868	Cxxc1	CXXC finger 1 (PHD domain)	1.605	0.0327
NM_027950	Osgin1	oxidative stress induced growth inhibitor 1	1.602	0.0215
NM_198001	1110008P14Rik	RIKEN cDNA 1110008P14 gene	1.601	0.02552
ENSMUST00000170048	A930033H14Rik	RIKEN cDNA A930033H14 gene [Source:MGI Symbol;Acc:MGI:2444562]	1.6	0.04702
NM_026526	N6amt2	N-6 adenine-specific DNA methyltransferase 2 (putative)	1.599	0.01795
NM_026647	Zdhhc21	zinc finger, DHHC domain containing 21	1.599	0.02271
NM_007444	Amd2	S-adenosylmethionine decarboxylase 2	1.596	0.04832
NM_001039351	Nolc1	nucleolar and coiled-body phosphoprotein 1	1.596	0.01173
NM_199195	Bckdhb	branched chain ketoacid dehydrogenase E1, beta polypeptide	1.595	0.0471
NM_001160319	Ubr4	ubiquitin protein ligase E3 component n-recognin 4	1.592	0.04968
NM_021392	Ap4m1	adaptor-related protein complex AP-4, mu 1	1.586	0.01269
NM_013822	Jag1	jagged 1	1.586	0.03742
NM_013852	Abcf3	ATP-binding cassette, sub-family F (GCN20), member 3	1.585	0.02208
NM_173440	Nrip1	nuclear receptor interacting protein 1	1.585	0.0295
NM_001285806	Adrbk2	adrenergic receptor kinase, beta 2	1.584	0.00323
NM_172454	Panx3	pannexin 3	1.584	0.02601
NM_145842	Vmn1r69	vomeronasal 1 receptor 69	1.584	0.03904
NM_012010	Eif2s3x	eukaryotic translation initiation factor 2, subunit 3, structural gene X-linked	1.579	0.04475
XM_001474438.2	Gm2749	PREDICTED: predicted gene 2749 (Gm2749), mRNA.	1.578	0.01429
NM_026849	Mtmr14	myotubularin related protein 14	1.578	0.03466
NM_198675	Fdxacb1	ferredoxin-fold anticodon binding domain containing 1	1.577	0.03907
NM_001030307	Dkc1	dyskeratosis congenita 1, dyskerin	1.575	0.03288
NM_172625	Ino80c	INO80 complex subunit C	1.575	0.04979
NM_019792	Cyp3a25	cytochrome P450, family 3, subfamily a, polypeptide 25	1.568	0.00878
NM_001042513	Txnrd1	thioredoxin reductase 1	1.567	0.02046
NM_178065	Arel1	apoptosis resistant E3 ubiquitin protein ligase 1	1.566	0.01974
NM_010022	Dbt	dihydrolipoamide branched chain transacylase E2	1.566	0.0197
NM_001285920	Mfn2	mitofusin 2	1.565	0.03604
NM_020278	Lgi1	leucine-rich repeat LGI family, member 1	1.562	0.03281
NM_025362	Dnajc30	DnaJ (Hsp40) homolog, subfamily C, member 30	1.56	0.02916
NM_001200038	Rubcn	RUN domain and cysteine-rich domain containing, Beclin 1-interacting protein	1.559	0.0294
NM_001284270	Tmem201	transmembrane protein 201	1.559	0.01508
NM_007901	S1pr1	sphingosine-1-phosphate receptor 1	1.558	0.04119
NM_172509	Kctd7	potassium channel tetramerisation domain containing 7	1.556	0.02307
NM_177776	Smtnl2	smoothelin-like 2	1.556	0.03552
NM_007761	Crcp	calcitonin gene-related peptide-receptor component protein	1.552	0.03947
NM_008942	Npepps	aminopeptidase puromycin sensitive	1.551	0.02356
NM_016979	Prkx	protein kinase, X-linked	1.549	0.03938
NM_025433	Rpl7l1	ribosomal protein L7-like 1	1.549	0.04916
NM_001113468	Vmn2r29	vomeronasal 2, receptor 29	1.549	0.03467
NM_001136104	Abl2	v-abl Abelson murine leukemia viral oncogene 2 (arg, Abelson-related gene)	1.548	0.01749
NM_033563	Klf7	Kruppel-like factor 7 (ubiquitous)	1.548	0.00463
NM_011884	Rngtt	RNA guanylyltransferase and 5-phosphatase	1.548	0.04207
NM_173761	Ythdf1	YTH domain family 1	1.548	0.02478
NM_001024617	Inpp4b	inositol polyphosphate-4-phosphatase, type II	1.544	0.01651
NM_001285511	Cnot6l	CCR4-NOT transcription complex, subunit 6-like	1.543	0.0125
NM_021895	Actn4	actinin alpha 4	1.542	0.04472
NM_009326	Tcea2	transcription elongation factor A (SII), 2	1.542	0.00531
NM_001001982	A430105I19Rik	RIKEN cDNA A430105I19 gene	1.536	0.02537
NM_206816	Olfr128	olfactory receptor 128	1.536	0.02658
NM_025616	Timm50	translocase of inner mitochondrial membrane 50	1.536	0.02941
NM_144892	Ncoa5	nuclear receptor coactivator 5	1.535	0.01313
NM_008445	Kif3c	kinesin family member 3C	1.533	0.02155
NM_009624	Adcy9	adenylate cyclase 9	1.532	0.03446
NM_001277149	Chd7	chromodomain helicase DNA binding protein 7	1.531	0.00326
NM_198322	Zfp273	zinc finger protein 273	1.531	0.04447
NM_027144	Arhgef12	Rho guanine nucleotide exchange factor (GEF) 12	1.528	0.03971
NM_173740	Maoa	monoamine oxidase A	1.528	0.03771
NM_001160018	Tor1aip1	torsin A interacting protein 1	1.527	0.0388
ENSMUST00000132464	Gm15130	predicted gene 15130 [Source:MGI Symbol;Acc:MGI:3705238]	1.526	0.00317
NM_001163780	Ick	intestinal cell kinase	1.525	0.00124
NM_001164155	Tnfrsf19	tumor necrosis factor receptor superfamily, member 19	1.525	0.00453
NM_001007460	Zdhhc23	zinc finger, DHHC domain containing 23	1.524	0.03848
NM_001081750	Zfp664	zinc finger protein 664	1.524	0.02981
NM_144558	Bivm	basic, immunoglobulin-like variable motif containing	1.523	0.04446
NM_001081288	Taf2	TAF2 RNA polymerase II, TATA box binding protein (TBP)-associated factor	1.523	0.01738
NM_001081275	Cfap126	cilia and flagella associated protein 126	1.522	0.02434
NM_011078	Phf2	PHD finger protein 2	1.521	0.01502
NM_001024856	Ttbk2	tau tubulin kinase 2	1.521	0.02628
ENSMUST00000163475	2610021A01Rik	RIKEN cDNA 2610021A01 gene [Source:MGI Symbol;Acc:MGI:1922662]	1.52	0.02369
NM_010617	Kif13a	kinesin family member 13A	1.52	0.01736
NM_013571	Ksr1	kinase suppressor of ras 1	1.52	0.04722
NM_176917	Mettl4	methyltransferase like 4	1.519	0.02196
NM_178249	Pramel6	preferentially expressed antigen in melanoma like 6	1.519	0.02647
ENSMUST00000066582	Srcap	Snf2-related CREBBP activator protein	1.519	0.03052
NM_001286750	Olfm3	olfactomedin 3	1.517	0.00872
NM_025504	Atp5sl	ATP5S-like	1.516	0.03575
NM_175936	Vmn2r81	vomeronasal 2, receptor 81	1.516	0.01514
NM_009370	Tgfbr1	transforming growth factor, beta receptor I	1.512	0.00649
NM_001003893	Masp2	mannan-binding lectin serine peptidase 2	1.511	0.02449
NM_178670	8030462N17Rik	RIKEN cDNA 8030462N17 gene	1.51	0.0392
NM_153122	Oplah	5-oxoprolinase (ATP-hydrolysing)	1.509	0.00754
NM_172117	Entpd6	ectonucleoside triphosphate diphosphohydrolase 6	1.508	0.03277
NM_001007573	Maneal	mannosidase, endo-alpha-like	1.508	0.00828
NM_013829	Plcb4	phospholipase C, beta 4	1.508	0.04727
NM_027238	Ttc39b	tetratricopeptide repeat domain 39B	1.507	0.00456
NM_001163013	Ythdc2	YTH domain containing 2	1.507	0.04896
NM_199150	BC049730	cDNA sequence BC049730	1.504	0.03424
NM_175478	Lrfn3	leucine rich repeat and fibronectin type III domain containing 3	1.504	0.02946
NM_001271768	Bhlhe41	basic helix-loop-helix family, member e41	0.666	0.02406
NM_203491	Chrm2	cholinergic receptor, muscarinic 2, cardiac	0.666	0.02753
NM_009693	Apob	apolipoprotein B	0.665	0.03084
NM_001195074	Kcnmb3	potassium large conductance calcium-activated channel, subfamily M, beta member 3	0.665	0.01192
NM_019724	Mmp16	matrix metallopeptidase 16	0.664	0.04185
NM_001033135	Rnf149	ring finger protein 149	0.664	0.04313
uc009vfw.1	Gm20831	predicted gene, 20831	0.663	0.02673
NM_146101	Habp2	hyaluronic acid binding protein 2	0.663	0.02775
NM_019687	Slc22a4	solute carrier family 22 (organic cation transporter), member 4	0.663	0.03612
NR_027981	1810064F22Rik	RIKEN cDNA 1810064F22 gene	0.662	0.00785
NM_001199955	Ankrd60	ankyrin repeat domain 60	0.662	0.02396
NM_001011869	Olfr452	olfactory receptor 452	0.662	0.02545
NM_011029	Rpsa	ribosomal protein SA	0.662	0.03426
NM_173760	Ppip5k2	diphosphoinositol pentakisphosphate kinase 2	0.661	0.04597
NM_180958	Ccdc79	coiled-coil domain containing 79	0.66	0.00471
NM_007628	Ccna1	cyclin A1	0.66	0.00159
NM_177039	A530016L24Rik	RIKEN cDNA A530016L24 gene	0.659	0.01132
NM_178645	Blmh	bleomycin hydrolase	0.659	0.02663
NM_011116	Pld3	phospholipase D family, member 3	0.659	0.03182
NM_001044741	Cacnb3	calcium channel, voltage-dependent, beta 3 subunit	0.658	0.01519
NM_001159518	Igfbp7	insulin-like growth factor binding protein 7	0.658	0.04036
NM_175036	Leprot	leptin receptor overlapping transcript	0.658	0.01724
NM_026325	Tmem179b	transmembrane protein 179B	0.658	0.02259
NM_025431	Llph	LLP homolog, long-term synaptic facilitation (Aplysia)	0.657	0.01259
OTTMUST00000094206	Mroh3	maestro heat-like repeat family member 3	0.657	0.04152
NM_009180	St6galnac2	ST6 (alpha-N-acetyl-neuraminyl-2,3-beta-galactosyl-1,3)-N-acetylgalactosaminide alpha-2,6-sialyltransferase 2	0.657	0.0099
NM_010189	Fcgrt	Fc receptor, IgG, alpha chain transporter	0.656	0.03588
NM_146653	Olfr435	olfactory receptor 435	0.656	0.01689
NM_013454	Abca1	ATP-binding cassette, sub-family A (ABC1), member 1	0.655	0.04702
NM_175647	Dmrta1	doublesex and mab-3 related transcription factor like family A1	0.655	0.00208
NM_026965	Comtd1	catechol-O-methyltransferase domain containing 1	0.654	0.00153
NM_027231	Polr2f	polymerase (RNA) II (DNA directed) polypeptide F	0.654	0.02385
NM_023396	Rprm	reprimo, TP53 dependent G2 arrest mediator candidate	0.654	0.00046
NM_025817	Tril	TLR4 interactor with leucine-rich repeats	0.654	0.03747
NM_001102455	Aplp2	amyloid beta (A4) precursor-like protein 2	0.652	0.0149
NM_139001	Cspg4	chondroitin sulfate proteoglycan 4	0.652	0.01782
NM_001170985	Kirrel	kin of IRRE like (Drosophila)	0.652	0.0097
NM_001099675	Tomm5	translocase of outer mitochondrial membrane 5 homolog (yeast)	0.652	0.0141
NM_001145038	Gm2933	predicted gene 2933	0.651	0.04387
NR_045157	Gm7008	predicted gene 7008	0.651	0.03637
NM_018801	Syt7	synaptotagmin VII	0.651	0.02399
NM_011709	Wap	whey acidic protein	0.651	0.02065
ENSMUST00000178039	Gm21903	predicted gene, 21903 [Source:MGI Symbol;Acc:MGI:5434067]	0.65	0.01637
NM_001164763	Rarres1	retinoic acid receptor responder (tazarotene induced) 1	0.65	0.03134
NM_001168578	Tceal8	transcription elongation factor A (SII)-like 8	0.65	0.01367
NM_028020	Cpsf3l	cleavage and polyadenylation specific factor 3-like	0.649	0.04467
NM_175501	Adamts12	a disintegrin-like and metallopeptidase (reprolysin type) with thrombospondin type 1 motif, 12	0.648	0.01581
uc008pcc.1	Larp1b	La ribonucleoprotein domain family, member 1B	0.648	0.01378
NM_001002786	Rab44	RAB44, member RAS oncogene family	0.648	0.0296
NM_145947	Slc26a7	solute carrier family 26, member 7	0.648	0.01669
NM_008305	Hspg2	perlecan (heparan sulfate proteoglycan 2)	0.647	5e-05
ENSMUST00000171388	Gm7951	predicted gene 7951 [Source:MGI Symbol;Acc:MGI:3648771]	0.646	0.03279
NM_134199	Vmn1r235	vomeronasal 1 receptor 235	0.646	0.03024
ENSMUST00000178335	AA792892	expressed sequence AA792892	0.645	0.00167
NM_031192	Ren1	renin 1 structural	0.645	0.03935
NM_028006	Tube1	epsilon-tubulin 1	0.645	0.03748
NM_001112813	Cacna1g	calcium channel, voltage-dependent, T type, alpha 1G subunit	0.644	0.02012
NM_013522	Frg1	FSHD region gene 1	0.644	0.02228
NM_028712	Rap2b	RAP2B, member of RAS oncogene family	0.644	0.0382
NM_145852	Ropn1l	ropporin 1-like	0.644	0.00989
NM_053222	Vmn1r52	vomeronasal 1 receptor 52	0.644	0.03147
NM_009542	Zfp101	zinc finger protein 101	0.644	0.03354
BC147402	Gm1070	predicted gene 1070	0.643	0.00497
NM_025274	Dppa5a	developmental pluripotency associated 5A	0.642	0.02888
NM_009296	Supt4a	suppressor of Ty 4A	0.642	0.00918
NM_001167777	Asxl3	additional sex combs like 3 (Drosophila)	0.641	0.04137
NM_079835	Btnl2	butyrophilin-like 2	0.641	0.04402
NM_010423	Hey1	hairy/enhancer-of-split related with YRPW motif 1	0.641	0.04055
NM_001159730	Pdc	phosducin	0.64	0.00045
NM_001205011	Mptx2	mucosal pentraxin 2	0.639	0.0465
ENSMUST00000076729	Olfr1458	olfactory receptor 1458	0.639	0.00803
ENSMUST00000096459	Rhox3a2	reproductive homeobox 3A2	0.639	0.04668
NM_001271843	Aqp9	aquaporin 9	0.638	0.0298
NR_028320	AU015836	expressed sequence AU015836	0.638	0.0052
NM_024254	Katnbl1	katanin p80 subunit B like 1	0.638	0.00666
NR_110469	Lncpint	long non-protein coding RNA, Trp53 induced transcript	0.638	0.01829
NM_001113558	Ucma	upper zone of growth plate and cartilage matrix associated	0.638	0.04276
XM_884704.4	Gm6109	PREDICTED: predicted gene 6109 (Gm6109), mRNA.	0.637	0.03219
NR_033591	Gm6300	solute carrier family 7 (cationic amino acid transporter, y+ system), member pseudogene	0.637	0.00854
NM_001077403	Nrp2	neuropilin 2	0.637	0.03042
NM_013618	Olfr66	olfactory receptor 66	0.637	0.00696
NM_009937	Colq	collagen-like tail subunit (single strand of homotrimer) of asymmetric acetylcholinesterase	0.636	0.00431
NM_025413	Lce1g	late cornified envelope 1G	0.636	0.00344
NM_001102582	Vmn2r18	vomeronasal 2, receptor 18	0.636	0.04469
ENSMUST00000093494	Gm10283	predicted gene 10283 [Source:MGI Symbol;Acc:MGI:3647628]	0.635	0.04569
NM_001289477	Papss1	3-phosphoadenosine 5-phosphosulfate synthase 1	0.635	0.00558
NM_001081416	Fndc1	fibronectin type III domain containing 1	0.634	0.03621
NM_001081349	Slc43a1	solute carrier family 43, member 1	0.634	0.01663
ENSMUST00000180773	Gm26727	predicted gene, 26727 [Source:MGI Symbol;Acc:MGI:5477221]	0.633	0.00409
NM_001045532	Prl2c1	Prolactin family 2, subfamily c, member 1	0.632	0.04532
NM_172339	Snapc4	small nuclear RNA activating complex, polypeptide 4	0.632	0.04957
NM_027219	Cdc42ep1	CDC42 effector protein (Rho GTPase binding) 1	0.631	0.04388
NM_001122603	Fcgbp	Fc fragment of IgG binding protein	0.631	0.02943
NM_001012266	Olfr835	olfactory receptor 835	0.631	0.02209
NM_001002005	Panx2	pannexin 2	0.631	0.04741
NM_146972	Olfr1233	olfactory receptor 1233	0.63	0.01501
NM_001168491	Pdcd4	programmed cell death 4	0.63	0.01437
NM_001252105	Cadps2	Ca2+-dependent activator protein for secretion 2	0.629	0.04392
NM_001011787	Olfr1307	olfactory receptor 1307	0.629	0.00931
NM_138955	Abcg4	ATP-binding cassette, sub-family G (WHITE), member 4	0.628	0.035
NM_001128151	Cecr2	cat eye syndrome chromosome region, candidate 2	0.627	0.03018
NM_007684	Cetn3	centrin 3	0.627	0.04116
ENSMUST00000112511	Lipo4	lipase, member O4	0.626	0.03507
NM_026036	Cmtm6	CKLF-like MARVEL transmembrane domain containing 6	0.625	0.03753
NM_016905	Galk1	galactokinase 1	0.625	0.0499
NM_175659	Hist1h2ah	histone cluster 1, H2ah	0.625	0.03779
NM_001166409	Rbm3	RNA binding motif protein 3	0.625	0.00685
NM_024270	Stard3nl	STARD3 N-terminal like	0.624	0.01877
NM_001042715	Drc7	dynein regulatory complex subunit 7	0.621	0.00626
NM_011196	Ptger3	prostaglandin E receptor 3 (subtype EP3)	0.621	0.0496
NM_001110214	Dclre1c	DNA cross-link repair 1C, PSO2 homolog (S. cerevisiae)	0.62	0.00832
NM_172298	Tshz3	teashirt zinc finger family member 3	0.62	0.02537
NM_001101623	Gm20826	predicted gene, 20826	0.619	0.02504
NM_021362	Pappa	pregnancy-associated plasma protein A	0.619	0.02057
NM_010671	Krtap13	keratin associated protein 13	0.618	0.03739
NM_001085414	Pramef6	PRAME family member 6	0.618	0.01028
NM_001244617	B4galnt1	beta-1,4-N-acetyl-galactosaminyl transferase 1	0.617	0.02435
NM_177856	E130311K13Rik	RIKEN cDNA E130311K13 gene	0.617	0.03585
NM_001033399	Gfod1	glucose-fructose oxidoreductase domain containing 1	0.617	0.0274
NM_001271716	Mc2r	melanocortin 2 receptor	0.617	0.01172
NM_146892	Olfr1223	olfactory receptor 1223	0.617	0.01061
NM_023734	Pi16	peptidase inhibitor 16	0.617	0.02617
NM_001113556	A530064D06Rik	RIKEN cDNA A530064D06 gene	0.614	0.00153
NM_146512	Olfr97	olfactory receptor 97	0.614	0.04835
NM_144942	Csad	cysteine sulfinic acid decarboxylase	0.613	0.02881
NM_001123368	Gm3417	predicted gene 3417	0.613	0.04995
NM_001081220	Gpr179	G protein-coupled receptor 179	0.613	0.04116
NM_001252094	Mettl20	methyltransferase like 20	0.613	0.04469
NM_010142	Ephb2	Eph receptor B2	0.612	0.02702
NM_029137	Csmd2os	CUB and Sushi multiple domains 2, opposite strand	0.611	0.0194
NM_008727	Npr1	natriuretic peptide receptor 1	0.611	0.0332
NM_147059	Olfr668	olfactory receptor 668	0.611	0.00728
NM_146786	Olfr914	olfactory receptor 914	0.611	0.00438
NM_025854	Cir1	corepressor interacting with RBPJ, 1	0.61	0.02546
NM_146673	Olfr823	olfactory receptor 823	0.61	0.02644
NM_001110192	Inpp5d	inositol polyphosphate-5-phosphatase D	0.609	0.00134
NM_008985	Ptprn	protein tyrosine phosphatase, receptor type, N	0.607	0.00245
NM_001128080	Tspan32	tetraspanin 32	0.607	0.04442
NM_030252	Smim12	small integral membrane protein 12	0.606	0.00071
NM_146782	Olfr921	olfactory receptor 921	0.605	0.01061
NM_011310	S100a3	S100 calcium binding protein A3	0.605	0.04044
NM_007763	Crip1	cysteine-rich protein 1 (intestinal)	0.603	0.02383
NM_009205	Slc3a1	solute carrier family 3, member 1	0.603	0.02427
NM_001111043	Serpinh1	serine (or cysteine) peptidase inhibitor, clade H, member 1	0.602	0.03539
XM_003084824.1	Gm20149	PREDICTED: predicted gene, 20149 (Gm20149), mRNA.	0.601	0.04942
NM_019568	Cxcl14	chemokine (C-X-C motif) ligand 14	0.599	0.02845
NM_001085547	Krtap4-8	keratin associated protein 4-8	0.599	0.00129
NM_009673	Anxa5	annexin A5	0.598	0.02192
NM_015807	Nt5c	5,3-nucleotidase, cytosolic	0.598	0.04916
NM_019573	Wwox	WW domain-containing oxidoreductase	0.598	0.00811
NM_001205236	Arhgap27	Rho GTPase activating protein 27	0.597	0.03184
NM_001110331	Eci2	enoyl-Coenzyme A delta isomerase 2	0.597	0.00602
NM_177162	Tmprss11g	transmembrane protease, serine 11g	0.596	0.00577
NM_001011739	Olfr885	olfactory receptor 885	0.595	0.03062
NM_145925	Pttg1ip	pituitary tumor-transforming 1 interacting protein	0.595	0.00797
ENSMUST00000127448	Arhgap26	Rho GTPase activating protein 26	0.594	0.01233
NM_001080384	Clta	clathrin, light polypeptide (Lca)	0.594	0.02976
NM_011175	Lgmn	legumain	0.594	0.03584
NM_199467	Mms22l	MMS22-like, DNA repair protein	0.594	0.00762
NM_146911	Olfr1377	olfactory receptor 1377	0.594	0.03984
NM_013774	Tcl1b4	T cell leukemia/lymphoma 1B, 4	0.594	0.03965
NM_011530	Tap2	transporter 2, ATP-binding cassette, sub-family B (MDR/TAP)	0.593	0.03355
NM_212483	Krt42	keratin 42	0.592	0.00449
NM_177384	Ttc16	tetratricopeptide repeat domain 16	0.592	0.02323
NM_134005	Enpp3	ectonucleotide pyrophosphatase/phosphodiesterase 3	0.591	0.0025
NM_177316	Fpr-rs6	formyl peptide receptor, related sequence 6	0.59	0.00999
NM_019545	Hao2	hydroxyacid oxidase 2	0.59	0.04036
NM_011228	Rab33a	RAB33A, member RAS oncogene family	0.589	0.017
NM_011475	Sprr2i	small proline-rich protein 2I	0.589	0.01718
NM_001159555	Cd36	CD36 antigen	0.587	0.0363
NM_146057	Dap	death-associated protein	0.587	0.0099
NM_010397	H2-T22	histocompatibility 2, T region locus 22	0.587	0.04886
NM_021290	Ucn	urocortin	0.587	0.04352
NM_025658	Ms4a4d	membrane-spanning 4-domains, subfamily A, member 4D	0.586	0.04288
NM_008265	Hoxa4	homeobox A4	0.585	0.0047
NM_153098	Cd109	CD109 antigen	0.584	0.00249
NM_198598	Rhox11	reproductive homeobox 11	0.584	0.0401
NM_001038676	Obox7	oocyte specific homeobox 7	0.583	0.04711
NM_027975	Fam83d	family with sequence similarity 83, member D	0.581	0.03568
NM_007825	Cyp7b1	cytochrome P450, family 7, subfamily b, polypeptide 1	0.58	0.0313
NM_146904	Olfr870	olfactory receptor 870	0.58	0.02526
NM_011875	Psmd13	proteasome (prosome, macropain) 26S subunit, non-ATPase, 13	0.58	0.00561
NM_177794	Tmem26	transmembrane protein 26	0.577	0.02897
NM_027840	Snx20	sorting nexin 20	0.576	0.02132
NM_153069	Leap2	liver-expressed antimicrobial peptide 2	0.575	0.02126
NM_025427	Rgcc	regulator of cell cycle	0.575	0.01992
NM_009928	Col15a1	collagen, type XV, alpha 1	0.574	0.00643
NM_194055	Esrp1	epithelial splicing regulatory protein 1	0.574	0.00642
NM_001285927	Dock10	dedicator of cytokinesis 10	0.573	0.02912
NM_053267	Selm	selenoprotein M	0.573	0.04666
NM_054041	Antxr1	anthrax toxin receptor 1	0.572	0.03262
NM_001004468	Tacc2	transforming, acidic coiled-coil containing protein 2	0.572	0.01024
ENSMUST00000084040	Gm14850	predicted gene 14850	0.57	0.04993
NM_016919	Col5a3	collagen, type V, alpha 3	0.567	0.00822
NM_019676	Plcd1	phospholipase C, delta 1	0.567	0.00958
NM_177785	Fam205c	family with sequence similarity 205, member C	0.566	0.01572
NM_001130187	Smarcd2	SWI/SNF related, matrix associated, actin dependent regulator of chromatin, subfamily d, member 2	0.562	0.00106
NM_025806	Plbd1	phospholipase B domain containing 1	0.556	0.01447
NM_178600	Vkorc1	vitamin K epoxide reductase complex, subunit 1	0.554	0.02978
NM_134114	Sft2d1	SFT2 domain containing 1	0.553	0.01299
NM_026840	Pdgfrl	platelet-derived growth factor receptor-like	0.552	0.00031
NM_009925	Col10a1	collagen, type X, alpha 1	0.549	0.02491
NM_020025	B3galt2	UDP-Gal:betaGlcNAc beta 1,3-galactosyltransferase, polypeptide 2	0.547	0.03989
NM_001242423	Fam105a	family with sequence similarity 105, member A	0.547	0.02398
NM_027156	Ddx51	DEAD (Asp-Glu-Ala-Asp) box polypeptide 51	0.546	0.01051
BC022961_2	Egln3	EGL nine homolog 3 (C. elegans), mRNA (cDNA clone MGC:36685 IMAGE:5371854), complete cds.	0.543	0.02574
NM_001128093	Siah3	seven in absentia homolog 3 (Drosophila)	0.54	0.03034
NM_017394	Slc7a10	solute carrier family 7 (cationic amino acid transporter, y+ system), member 10	0.538	0.0251
NM_016911	Srpx	sushi-repeat-containing protein	0.537	0.00811
NM_010643	Klk1b24	kallikrein 1-related peptidase b24	0.533	0.03513
NM_008059	G0s2	G0/G1 switch gene 2	0.53	0.01086
NM_007984	Fscn1	fascin homolog 1, actin bundling protein (Strongylocentrotus purpuratus)	0.529	0.04448
NM_026598	Ebpl	emopamil binding protein-like	0.526	0.00176
NM_001111100	Lipa	lysosomal acid lipase A	0.524	0.03187
NM_001001451	Tas2r138	taste receptor, type 2, member 138	0.518	0.01614
NM_001161366	Tdrd6	tudor domain containing 6	0.518	0.00342
NM_001004180	Fam222a	family with sequence similarity 222, member A	0.516	0.00501
NM_028724	Rin2	Ras and Rab interactor 2	0.514	0.03587
NM_145375	Tm6sf1	transmembrane 6 superfamily member 1	0.509	0.02908
NM_010174	Fabp3	fatty acid binding protein 3, muscle and heart	0.506	0.01268
NM_008495	Lgals1	lectin, galactose binding, soluble 1	0.498	0.03993
NM_028235	Ttc30b	tetratricopeptide repeat domain 30B	0.498	0.01988
NM_001282040	Pmm1	phosphomannomutase 1	0.494	0.00554
NM_001081277	Ak5	adenylate kinase 5	0.493	0.02537
ENSMUST00000178454	Gm21955	predicted gene, 21955	0.493	0.0285
NM_001033131	Krtdap	keratinocyte differentiation associated protein	0.492	0.02603
NM_080850	Pask	PAS domain containing serine/threonine kinase	0.479	0.02688
NM_021525	Rcl1	RNA terminal phosphate cyclase-like 1	0.467	0.00747
NM_181315	Car5b	carbonic anhydrase 5b, mitochondrial	0.457	0.03014
NM_015776	Mfap5	microfibrillar associated protein 5	0.454	0.04835
NM_001163431	Tmem258	transmembrane protein 258	0.445	0.0077
NM_001033369	Acvr1c	activin A receptor, type IC	0.444	0.01398
NM_015786	Hist1h1c	histone cluster 1, H1c	0.443	0.00304
NM_009675	Aoc3	amine oxidase, copper containing 3	0.442	0.00404
NM_007381	Acadl	acyl-Coenzyme A dehydrogenase, long-chain	0.441	0.02668
NM_183039	Defb40	defensin beta 40	0.438	0.01549
NM_145512	Sft2d2	SFT2 domain containing 2	0.421	0.00378
NM_172582	Coq6	coenzyme Q6 homolog (yeast)	0.42	0.01807
NM_008256	Hmgcs2	3-hydroxy-3-methylglutaryl-Coenzyme A synthase 2	0.408	0.03288
NM_007536	Bcl2a1d	B cell leukemia/lymphoma 2 related protein A1d	0.401	0.00303
NM_010222	Fkbp7	FK506 binding protein 7	0.385	0.01949
NM_007635	Ccng2	cyclin G2	0.374	0.0185
NM_001114385	Chrdl1	chordin-like 1	0.364	0.02386
NM_001033181	Jrkl	Jrk-like	0.364	0.00194
NM_009201	Slc1a5	solute carrier family 1 (neutral amino acid transporter), member 5	0.361	0.03499
NM_007737	Col5a2	collagen, type V, alpha 2	0.311	0.00912
NR_040308	Apol7d	apolipoprotein L 7d	0.299	0.00884
NM_011055	Pde3b	phosphodiesterase 3B, cGMP-inhibited	0.29	0.04021
NM_011977	Slc27a1	solute carrier family 27 (fatty acid transporter), member 1	0.281	0.04118
NM_001102404	Acp5	acid phosphatase 5, tartrate resistant	0.277	0.04903
NM_024406	Fabp4	fatty acid binding protein 4, adipocyte	0.272	0.04596
NM_019641	Stmn1	stathmin 1	0.259	0.03588
NM_009930	Col3a1	collagen, type III, alpha 1	0.196	0.03468
NM_019877	Copz2	coatomer protein complex, subunit zeta 2	0.186	2e-05
NM_007742	Col1a1	collagen, type I, alpha 1	0.15	0.02343
NM_183256	Cox14	cytochrome c oxidase assembly protein 14	0.104	0.00125
NM_178373	Cidec	cell death-inducing DFFA-like effector c	0.068	0.04215
NM_008149	Gpam	glycerol-3-phosphate acyltransferase, mitochondrial	0.02	2e-05
