# Supplementary material for: Toll-Like Receptor 4 Protects Against Clostridium perfringens Infection in Mice
Source: Front Cell Infect Microbiol. 2021 Mar 8;11:633440. doi: 10.3389/fcimb.2021.633440 (PMC7982660; doi:10.3389/fcimb.2021.633440)
Supplement: Supplementary file 3 [file Table_3.xlsx]

## Sheet: Sheet1
Gene Accession	Gene name	Gene Description	Fold change (Cp-infected / Uninfected)	P-value	Fold change (TLR4 Mut / TLR4 WT)	P-value
NM_018801	Syt7	synaptotagmin VII	1.62602	0.0218	0.651	0.02399
NM_011310	S100a3	S100 calcium binding protein A3	1.57729	0.03223	0.605	0.04044
NM_009925	Col10a1	collagen, type X, alpha 1	1.78253	0.02912	0.549	0.02491
NM_015786	Hist1h1c	histone cluster 1, H1c	2.15983	0.00944	0.443	0.00304
NM_024270	Stard3nl	STARD3 N-terminal like	1.51057	0.03717	0.624	0.01877
NM_011029	Rpsa	ribosomal protein SA	1.65289	0.02741	0.662	0.03426
NM_011475	Sprr2i	small proline-rich protein 2I	1.5873	0.02317	0.589	0.01718
NM_146653	Olfr435	olfactory receptor 435	1.56006	0.01048	0.656	0.01689
NM_026965	Comtd1	catechol-O-methyltransferase domain containing 1	1.6	0.00073	0.654	0.00153
NM_183039	Defb40	defensin beta 40	1.91571	0.04954	0.438	0.01549
NM_147059	Olfr668	olfactory receptor 668	1.5015	0.02287	0.611	0.00728
NM_001033131	Krtdap	keratinocyte differentiation associated protein	1.9084	0.02702	0.492	0.02603
ENSMUST00000112511	Lipo4	lipase, member O4	1.5456	0.00395	0.626	0.03507
NM_001102582	Vmn2r18	vomeronasal 2, receptor 18	1.58983	0.02751	0.636	0.04469
NM_027975	Fam83d	family with sequence similarity 83, member D	1.97628	0.01575	0.581	0.03568
NM_009542	Zfp101	zinc finger protein 101	1.57729	0.02796	0.644	0.03354
uc008pcc.1	Larp1b	La ribonucleoprotein domain family, member 1B	1.5361	0.02771	0.648	0.01378
NM_001002005	Panx2	pannexin 2	1.66667	0.00604	0.631	0.04741
NM_009296	Supt4a	suppressor of Ty 4A	1.79856	0.00404	0.642	0.00918
NM_001033399	Gfod1	glucose-fructose oxidoreductase domain containing 1	1.60514	0.03209	0.617	0.0274
NM_007536	Bcl2a1d	B cell leukemia/lymphoma 2 related protein A1d	2.63852	0.00086	0.401	0.00303
NM_001139511	Raly	hnRNP-associated with lethal yellow	0.639795	0.0019	1.803	0.00376
NM_019800	Acp6	acid phosphatase 6, lysophosphatidic	0.611247	0.0242	1.62	0.02754
NM_001039478	Lrif1	ligand dependent nuclear receptor interacting factor 1	0.616143	0.02125	1.759	0.00474
NM_010022	Dbt	dihydrolipoamide branched chain transacylase E2	0.470367	0.04068	1.566	0.0197
NM_011884	Rngtt	RNA guanylyltransferase and 5-phosphatase	0.484966	0.0076	1.548	0.04207
NM_001113412	Fggy	FGGY carbohydrate kinase domain containing	0.658328	0.00298	1.698	0.01438
NM_001285806	Adrbk2	adrenergic receptor kinase, beta 2	0.655738	0.01928	1.584	0.00323
NM_001033324	Zbtb16	zinc finger and BTB domain containing 16	0.473037	0.02334	1.996	0.00937
NM_001040459	Shroom4	shroom family member 4	0.54407	0.03922	2.292	0.01084
NM_001030307	Dkc1	dyskeratosis congenita 1, dyskerin	0.562114	0.01277	1.575	0.03288
NM_146261	Fam199x	family with sequence similarity 199, X-linked	0.634115	0.04177	1.745	0.04454
NM_001277273	Fancl	Fanconi anemia, complementation group L	0.648088	0.04978	1.669	0.03067
NM_054081	Mta1	metastasis associated 1	0.638978	0.01576	1.739	0.0004
NM_001253755	Tdrd3	tudor domain containing 3	0.635324	0.03121	1.706	0.02937
NM_001114140	Tcf20	transcription factor 20	0.644745	0.02065	1.638	0.03786
NM_008555	Masp1	mannan-binding lectin serine peptidase 1	0.440529	0.00317	1.643	0.00252
NM_173741	Wdr24	WD repeat domain 24	0.585138	0.02053	1.817	0.00497
NM_020278	Lgi1	leucine-rich repeat LGI family, member 1	0.377644	0.02428	1.562	0.03281
